# Supplementary material for: Dietary Fats Substitution and Blood Pressure Levels: A Longitudinal Study in Mexican Adults
Source: Nutrients. 2025 Jun 24;17(13):2096. doi: 10.3390/nu17132096 (PMC12251371; doi:10.3390/nu17132096)
Supplement: Supplementary file 1 [file nutrients-17-02096-s001.zip]

Archive with 1 entries (1 files):
- nutrients-3687686-supplementary.pdf
